# Supplementary material for: Experimental Examination of Solubility and Lipophilicity as Pharmaceutically Relevant Points of Novel Bioactive Hybrid Compounds
Source: Molecules. 2022 Oct 1;27(19):6504. doi: 10.3390/molecules27196504 (PMC9573696; doi:10.3390/molecules27196504)
Supplement: Supplementary file 1 [file molecules-27-06504-s001.zip]

Archive with 1 entries (1 files):
- molecules-1935370-supplementary.pdf
